# Supplementary material for: Nontargeted Urinary Profiling Strategy for Endocrine-Disrupting Chemicals in Women with Ovarian Malignancies
Source: Environ Sci Technol. 2025 Apr 22;59(17):8380–90. doi: 10.1021/acs.est.4c13290 (PMC12060279; doi:10.1021/acs.est.4c13290)
Supplement: Supplementary file 2 — es4c13290_si_002.xlsx [file es4c13290_si_002.xlsx]

## Sheet: Table of Contents
Supplementary Material for:
Nontargeted Urinary Profiling Strategy for Endocrine-Disrupting Chemicals in Women with Ovarian Malignancies
Helena Plešnik1,2‡, Žan Rekar1,2‡, Stefanela Stevanović3, Irma Virant-Klun4,5, Senka Imamović Kumalić5,6, Mateja Sladič5,6, Darja Mazej1, Janja Snoj Tratnik1, Milena Horvat1,2, Tina Kosjek1,2*
1 Department of Environmental Sciences, Jožef Stefan Institute, 1000 Ljubljana, Slovenia
2 Jožef Stefan International Postgraduate School, 1000 Ljubljana, Slovenia
3 Faculty of Computer and Information Science, University of Ljubljana, 1000 Ljubljana, Slovenia
4 Clinical Research Centre, University Medical Centre Ljubljana, 1000 Ljubljana, Slovenia
5 Faculty of Medicine, University of Ljubljana, 1000 Ljubljana, Slovenia
6 Division of Obstetrics and Gynecology, University Medical Centre Ljubljana, 1000 Ljubljana, Slovenia
Contents
Table #	Code	Caption
A1	Reference standards	Table of reference standards
A2	System control	Table of system control reference standards with their theoretical mass, experimental mass, and RT
A3	Validation results	Table of validation results: Mass accuracy, RT variability, R2, LOD, % CV, and % Bias
A4	Identified BoEs	Table of BoEs and their level of identification (BoEs annotated with suspect screening are bolded)
A5	Control vs case	Table of discriminatory BoEs between HC and OM group, calculated using normalized intensity. Each compound is related to Mann-Whitney p-value, with group mean, standard deviation, median, and detection frequency.
A6	Group differences	Table of discriminatory BoEs between each group, calculated using normalized intensity. Each compound is related to Kruskal-Wallis and Mann-Whitney p-value, with group mean, standard deviation, and median.

## Sheet: A1-Reference standards
A1	List of reference standards
			Compound name	InChIKey	SMILES	CAS	Supplier	Chemical formula	Monoisotopic mass (Da)	XLogP3	HILIC (RT (min))	RP (RT (min))	method development set	method performance set	detection rate set
	Unlabeled standards		Tris(2-ethylhexyl) trimellitate	KRADHMIOFJQKEZ-UHFFFAOYSA-N	CCCCC(CC)COC(=O)C1=CC(=C(C=C1)C(=O)OCC(CC)CCCC)C(=O)OCC(CC)CCCC	3319-31-1	Sigma Aldrich	C33H54O6	546.392	10.4
			Bis(2-ethylhexyl) phthalate	BJQHLKABXJIVAM-UHFFFAOYSA-N	CCCCC(CC)COC(=O)C1=CC=CC=C1C(=O)OCC(CC)CCCC	117-81-7	Sigma Aldrich	C24H38O4	390.277	7.4		25.91
			alpha-hexabromocyclododecane	DEIGXXQKDWULML-PQTSNVLCSA-N	C1CC(C(CCC(C(CCC(C1Br)Br)Br)Br)Br)Br	134237-50-6	Sigma Aldrich	C12H18Br6	635.651	7.1		22.13
			∆9-tetrahydrocannabinol	CYQFCXCEBYINGO-IAGOWNOFSA-N	CCCCCC1=CC(=C2C3C=C(CCC3C(OC2=C1)(C)C)C)O	1972-08-3	Cerilliant Corp.	C21H30O2	314.225	7
			11-nor-9-carboxy-∆9-tetrahydrocannabinol	YOVRGSHRZRJTLZ-UHFFFAOYSA-N	CCCCCC1=CC(=C2C3C=C(CCC3C(OC2=C1)(C)C)C(=O)O)O	64280-14-4	Cerilliant Corp.	C21H28O4	344.199	6.3		17.97
			Tonalid	DNRJTBAOUJJKDY-UHFFFAOYSA-N	CC1CC(C2=C(C1(C)C)C=C(C(=C2)C(=O)C)C)(C)C	21145-77-7	Sigma Aldrich	C18H26O	258.198	5.3		22.03
			Mono-n-octylphthalate - MnOP	PKIYFBICNICNGJ-UHFFFAOYSA-N	CCCCCCCCOC(=O)C1=CC=CC=C1C(=O)O	5393-19-1	CIL	C16H22O4	278.152	5.3	1.02	17.1
			Dibutyl decanedioate	PYGXAGIECVVIOZ-UHFFFAOYSA-N	CCCCOC(=O)CCCCCCCCC(=O)OCCCC	109-43-3	LGC	C18H34O4	314.246	5.3		23.34
			Triclosan	XEFQLINVKFYRCS-UHFFFAOYSA-N	C1=CC(=C(C=C1Cl)O)OC2=C(C=C(C=C2)Cl)Cl	3380-34-5	Sigma Aldrich	C12H7Cl3O2	287.951	5		17.81
			Cyclohexane-1,2-dicarboxylic acid, mono-(4-methyl octyl) ester - MINCH	IGGVQTVKZINOGK-UHFFFAOYSA-N	CCCCC(C)CCCOC(=O)C1CCCCC1C(=O)O	1889286-78-5	CIL	C17H30O4	298.214	4.9		20.29
			Fipronil sulfone	LGHZJDKSVUTELU-UHFFFAOYSA-N	C1=C(C=C(C(=C1Cl)N2C(=C(C(=N2)C#N)S(=O)(=O)C(F)(F)F)N)Cl)C(F)(F)F	120068-36-2	Sigma Aldrich	C12H4Cl2F6N4O2S	451.934	4.7		18.18
			Aripiprazole	CEUORZQYGODEFX-UHFFFAOYSA-N	C1CC(=O)NC2=C1C=CC(=C2)OCCCCN3CCN(CC3)C4=C(C(=CC=C4)Cl)Cl	129722-12-9	Sigma Aldrich	C23H27Cl2N3O2	447.148	4.6		8.28
			4-methylbenzylidene camphor	HEOCBCNFKCOKBX-UHFFFAOYSA-N	CC1=CC=C(C=C1)C=C2C3CCC(C2=O)(C3(C)C)C	36861-47-9	Sigma Aldrich	C18H22O	254.167	4.5		20.3
			Fipronil	ZOCSXAVNDGMNBV-UHFFFAOYSA-N	C1=C(C=C(C(=C1Cl)N2C(=C(C(=N2)C#N)S(=O)C(F)(F)F)N)Cl)C(F)(F)F	120068-37-3	Sigma Aldrich	C12H4Cl2F6N4OS	435.939	4.5		16.54
			Diclofenac sodium salt*	DCOPUUMXTXDBNB-UHFFFAOYSA-N	C1=CC=C(C(=C1)CC(=O)O)NC2=C(C=CC=C2Cl)Cl	15307-86-5	Sigma Aldrich	C14H11Cl2NO2	295.017	4.4		13.89
			Desmethylsertraline	SRPXSILJHWNFMK-ZBEGNZNMSA-N	C1CC(C2=CC=CC=C2C1C3=CC(=C(C=C3)Cl)Cl)N	87857-41-8	Sigma Aldrich	C16H15Cl2N	291.058	4.3
			2,3,4,5-tetrabromophenol	KXZRECGEDVBJPM-UHFFFAOYSA-N	C1=C(C(=C(C(=C1Br)Br)Br)Br)O	36313-15-2	LGC	C6H2Br4O	405.684	4.3		15.7
			Tris(2,3-dibromopropyl) phosphate - TDBPP	PQYJRMFWJJONBO-UHFFFAOYSA-N	C(C(CBr)Br)OP(=O)(OCC(CBr)Br)OCC(CBr)Br	126-72-7	LGC	C9H15Br6O4P	691.581	4.3		17.47
			2,3,4,5-Tetrachlorophenol	RULKYXXCCZZKDZ-UHFFFAOYSA-N	C1=C(C(=C(C(=C1Cl)Cl)Cl)Cl)O	4901-51-3	Sigma Aldrich	C6H2Cl4O	229.886	4.2		14.72
			Ipconazole	QTYCMDBMOLSEAM-UHFFFAOYSA-N	CC(C)C1CCC(C1(CN2C=NC=N2)O)CC3=CC=C(C=C3)Cl	125225-28-7	LGC	C18H24ClN3O	333.161	4.1	0.71	16.51
			Mono-2-ethylhexyl phthalate - MEHP	DJDSLBVSSOQSLW-UHFFFAOYSA-N	CCCCC(CC)COC(=O)C1=CC=CC=C1C(=O)O	4376-20-9	CIL	C16H22O4	278.152	4		16.38
			Azithromycin	MQTOSJVFKKJCRP-BICOPXKESA-N	CCC1C(C(C(N(CC(CC(C(C(C(C(C(=O)O1)C)OC2CC(C(C(O2)C)O)(C)OC)C)OC3C(C(CC(O3)C)N(C)C)O)(C)O)C)C)C)O)(C)O	83905-01-5	Sigma Aldrich	C38H72N2O12	748.509	4	6.3	4.98
			3-phenoxybenzoic acid	NXTDJHZGHOFSQG-UHFFFAOYSA-N	C1=CC=C(C=C1)OC2=CC=CC(=C2)C(=O)O	3739-38-6	LGC	C13H10O3	214.063	3.9		11.4
			Progesterone	RJKFOVLPORLFTN-LEKSSAKUSA-N	CC(=O)C1CCC2C1(CCC3C2CCC4=CC(=O)CCC34C)C	57-83-0	Sigma Aldrich	C21H30O2	314.225	3.9		15.66
			Mono-(4-methyl-7-hydroxyoctyl) phthalate - OH-MINP	RWCHSWLUPRJYEX-UHFFFAOYSA-N	CC(CCCOC(=O)C1=CC=CC=C1C(=O)O)CCC(C)O	936021-98-6	CIL	C17H24O5	308.162	3.9	1.53	10.35
			Mono-(6-hydroxy-2-propylheptyl) phthalate - OH-MIDP	KNDRVUYMYPIFIU-UHFFFAOYSA-N	CCCC(CCCC(C)O)COC(=O)C1=CC=CC=C1C(=O)O	1372605-11-2	CIL	C18H26O5	322.178	3.8	1.29	12.24
			Oxybenzone	DXGLGDHPHMLXJC-UHFFFAOYSA-N	COC1=CC(=C(C=C1)C(=O)C2=CC=CC=C2)O	131-57-7	Sigma Aldrich	C14H12O3	228.079	3.6		15.07
			Butyl paraben	QFOHBWFCKVYLES-UHFFFAOYSA-N	CCCCOC(=O)C1=CC=C(C=C1)O	94-26-8	Sigma Aldrich	C11H14O3	194.094	3.6		11.44
			Ibuprofen	HEFNNWSXXWATRW-UHFFFAOYSA-N	CC(C)CC1=CC=C(C=C1)C(C)C(=O)O	15687-27-1	Sigma Aldrich	C13H18O2	206.131	3.5
			Benzophenone	RWCCWEUUXYIKHB-UHFFFAOYSA-N	C1=CC=C(C=C1)C(=O)C2=CC=CC=C2	119-61-9	Sigma Aldrich	C13H10O	182.073	3.4		13.2
			Mono-(6-oxo-2-propylheptyl) phthalate - oxo-MIDP	NSGSMZPMFOBAFF-UHFFFAOYSA-N	CCCC(CCCC(=O)C)COC(=O)C1=CC=CC=C1C(=O)O	57074-43-8	CIL	C18H24O5	320.162	3.4	1.1	12.44
			Dioxybenzone	MEZZCSHVIGVWFI-UHFFFAOYSA-N	COC1=CC(=C(C=C1)C(=O)C2=CC=CC=C2O)O	131-53-3	Sigma Aldrich	C14H12O4	244.074	3.3		12.14
			Testosterone	MUMGGOZAMZWBJJ-DYKIIFRCSA-N	CC12CCC3C(C1CCC2O)CCC4=CC(=O)CCC34C	58-22-0	Sigma Aldrich	C19H28O2	288.209	3.3		10.7
			Bisphenol A	IISBACLAFKSPIT-UHFFFAOYSA-N	CC(C)(C1=CC=C(C=C1)O)C2=CC=C(C=C2)O	80-05-7	Sigma Aldrich	C15H16O2	228.115	3.3
			Mono-benzyl phthalate - MBzP	XIKIUQUXDNHBFR-UHFFFAOYSA-N	C1=CC=C(C=C1)COC(=O)C2=CC=CC=C2C(=O)O	2528-16-7	CIL	C15H12O4	256.074	3.3	1.34	10.2
			Tris(1,3-dichloro-2-propyl) phosphate - TDCPP	ASLWPAWFJZFCKF-UHFFFAOYSA-N	C(C(CCl)OP(=O)(OC(CCl)CCl)OC(CCl)CCl)Cl	13674-87-8	Sigma Aldrich	C9H15Cl6O4P	427.884	3.3		16.39
			Cyclohexane-1,2-dicarboxylic acid, mono(7-hydroxy- 4-methyloctyl) ester - OH-MINCH	WPTRTTWYMWWUTQ-PFSRBDOWSA-N	CC(CCCOC(=O)C1CCCCC1C(=O)O)CCC(C)O	1374014-77-3	CIL	C17H30O5	314.209	3.2		11.8
			Benzophenone-1	HUYKZYIAFUBPAQ-UHFFFAOYSA-N	C1=CC=C(C(=C1)C(=O)C2=CC=C(C=C2)O)O	606-12-2	Sigma Aldrich	C13H10O3	214.063	3.2		10.58
			3,5,6-trichloro-2-pyridinol	WCYYAQFQZQEUEN-UHFFFAOYSA-N	C1=C(C(=O)NC(=C1Cl)Cl)Cl	6515-38-4	Sigma Aldrich	C5H2Cl3NO	196.92	3.2		9.7
			2,4-dibromophenol	FAXWFCTVSHEODL-UHFFFAOYSA-N	C1=CC(=C(C=C1Br)Br)O	615-58-7	Sigma Aldrich	C6H4Br2O	249.863	3.2		11.41
			Clarithomycin	AGOYDEPGAOXOCK-KCBOHYOISA-N	CCC1C(C(C(C(=O)C(CC(C(C(C(C(C(=O)O1)C)OC2CC(C(C(O2)C)O)(C)OC)C)OC3C(C(CC(O3)C)N(C)C)O)(C)OC)C)C)O)(C)O	81103-11-9	Sigma Aldrich	C38H69NO12	747.477	3.2	2.98	8.78
			Mono-(4-methyl-7-carboxyheptyl) phthalate - cx-MINP	IGGGGTKTEAEHSG-UHFFFAOYSA-N	CC(CCCC(=O)O)CCCOC(=O)C1=CC=CC=C1C(=O)O	936022-02-5	CIL	C17H22O6	322.142	3.2	2.46	9.96
			Cyclohexane-1,2-dicarboxylic acid,mono-(7-carboxy- 4-methylheptyl) ester - cx-MINCH	HGYNPCSGHWFMTB-UHFFFAOYSA-N	CC(CCCC(=O)O)CCCOC(=O)C1CCCCC1C(=O)O	1637562-51-6	CIL	C17H28O6	328.189	3.1	1.31	11.35
			Mono-n-butyl phthalate - MnBP	YZBOVSFWWNVKRJ-UHFFFAOYSA-N	CCCCOC(=O)C1=CC=CC=C1C(=O)O	131-70-4	CIL	C12H14O4	222.089	3.1	1.44	9.72
			2,4-dichlorophenol	HFZWRUODUSTPEG-UHFFFAOYSA-N	C1=CC(=C(C=C1Cl)Cl)O	120-83-2	LGC	C6H4Cl2O	161.964	3.1		10.3
			Meloxicam	ZRVUJXDFFKFLMG-UHFFFAOYSA-N	CC1=CN=C(S1)NC(=O)C2=C(C3=CC=CC=C3S(=O)(=O)N2C)O	71125-38-7	LGC	C14H13N3O4S2	351.035	3		11.08
			Diazepam	AAOVKJBEBIDNHE-UHFFFAOYSA-N	CN1C(=O)CN=C(C2=C1C=CC(=C2)Cl)C3=CC=CC=C3	439-14-5	Sigma Aldrich	C16H13ClN2O	284.072	3		10.89
			Bisphenol F	PXKLMJQFEQBVLD-UHFFFAOYSA-N	C1=CC(=CC=C1CC2=CC=C(C=C2)O)O	620-92-8	Sigma Aldrich	C13H12O2	200.084	2.9
			Monocyclohexyl phthalate - MCHP	PMDKYLLIOLFQPO-UHFFFAOYSA-N	C1CCC(CC1)OC(=O)C2=CC=CC=C2C(=O)O	7517-36-4	CIL	C14H16O4	248.105	2.9	1.23	11.12
			Bentazone	ZOMSMJKLGFBRBS-UHFFFAOYSA-N	CC(C)N1C(=O)C2=CC=CC=C2NS1(=O)=O	25057-89-0	Sigma Aldrich	C10H12N2O3S	240.057	2.8		9.12
			Mono-(4-methyl-7-oxooctyl) phthalate - oxo-MINP	UFUNVAIKYOYYBB-UHFFFAOYSA-N	CC(CCCOC(=O)C1=CC=CC=C1C(=O)O)CCC(=O)C	936022-00-3	CIL	C17H22O5	306.147	2.8	1.22	10.76
			Cyclohexane-1,2-dicarboxylic acid, mono(7-hydroxy- 4-methyloctyl) ester - oxo-MINCH	GDOQGHAKQNDFFH-UHFFFAOYSA-N	CC(CCCOC(=O)C1CCCCC1C(=O)O)CCC(=O)C	1588520-62-0	CIL	C17H28O5	312.194	2.7		12.36
			Mono(2-ethyl-5-carboxypentyl) phthalate - cx-MEPP	XFGRNAPKLGXDGF-UHFFFAOYSA-N	CCC(CCCC(=O)O)COC(=O)C1=CC=CC=C1C(=O)O	40809-41-4	CIL	C16H20O6	308.126	2.7		8.91
			2,6-diethylaniline	FOYHNROGBXVLLX-UHFFFAOYSA-N	CCC1=C(C(=CC=C1)CC)N	579-66-8	Sigma Aldrich	C10H15N	149.12	2.7
			Erythromycin	ULGZDMOVFRHVEP-RWJQBGPGSA-N	CCC1C(C(C(C(=O)C(CC(C(C(C(C(C(=O)O1)C)OC2CC(C(C(O2)C)O)(C)OC)C)OC3C(C(CC(O3)C)N(C)C)O)(C)O)C)C)O)(C)O	643-22-1	Sigma Aldrich	C37H67NO13	733.461	2.7	3.55	7.13
			Carbamazepine	FFGPTBGBLSHEPO-UHFFFAOYSA-N	C1=CC=C2C(=C1)C=CC3=CC=CC=C3N2C(=O)N	298-46-4	Sigma Aldrich	C15H12N2O	236.095	2.5		8.05
			Mono-iso-butyl phthalate - MiBP	RZJSUWQGFCHNFS-UHFFFAOYSA-N	CC(C)COC(=O)C1=CC=CC=C1C(=O)O	30833-53-5	CIL	C12H14O4	222.089	2.5		9.57
			Mono(2-ethyl-5-hydroxy-hexyl) phthalate - OH-MEHP	RYPQSGURZSTFSX-UHFFFAOYSA-N	CCC(CCC(C)O)COC(=O)C1=CC=CC=C1C(=O)O	40321-99-1	CIL	C16H22O5	294.147	2.5	1.58	9.32
			Ethyl paraben	NUVBSKCKDOMJSU-UHFFFAOYSA-N	CCOC(=O)C1=CC=C(C=C1)O	120-47-8	Sigma Aldrich	C9H10O3	166.063	2.5		7.73
			Lorazepam	DIWRORZWFLOCLC-UHFFFAOYSA-N	C1=CC=C(C(=C1)C2=NC(C(=O)NC3=C2C=C(C=C3)Cl)O)Cl	846-49-1	Sigma Aldrich	C15H10Cl2N2O2	320.012	2.4		8.93
			3,4-methylenedioxymethamphetamine - MDMA (hydrochloride)*	SHXWCVYOXRDMCX-UHFFFAOYSA-N	CC(CC1=CC2=C(C=C1)OCO2)NC	42542-10-9	Cayman Chemicals	C11H15NO2	193.11	2.2	3.58	3.82
			Mono(2-ethyl-5-oxo-hexyl) phthalate - oxo-MEHP	HCWNFKHKKHNSSL-UHFFFAOYSA-N	CCC(CCC(=O)C)COC(=O)C1=CC=CC=C1C(=O)O	40321-98-0	CIL	C16H20O5	292.131	2	1.28	9.62
			DEET	MMOXZBCLCQITDF-UHFFFAOYSA-N	CCN(CC)C(=O)C1=CC=CC(=C1)C	134-62-3	Sigma Aldrich	C12H17NO	191.131	2		9.6
			Methyl paraben	LXCFILQKKLGQFO-UHFFFAOYSA-N	COC(=O)C1=CC=C(C=C1)O	99-76-3	Sigma Aldrich	C8H8O3	152.047	2		6.12
			4-nitrophenol	BTJIUGUIPKRLHP-UHFFFAOYSA-N	C1=CC(=CC=C1[N+](=O)[O-])O	100-02-7	Sigma Aldrich	C6H5NO3	139.027	1.9		6.48
			Bisphenol S	VPWNQTHUCYMVMZ-UHFFFAOYSA-N	C1=CC(=CC=C1O)S(=O)(=O)C2=CC=C(C=C2)O	80-09-1	Sigma Aldrich	C12H10O4S1	250.03	1.9		6.05
			7-aminoclonazepam	HEFRPWRJTGLSSV-UHFFFAOYSA-N	C1C(=O)NC2=C(C=C(C=C2)N)C(=N1)C3=CC=CC=C3Cl	4959-17-5	Chiron	C15H12ClN3O	285.067	1.8		4.13
			Mono-ethyl phthalate -MEP	YWWHKOHZGJFMIE-UHFFFAOYSA-N	CCOC(=O)C1=CC=CC=C1C(=O)O	2306-33-4	CIL	C10H10O4	194.058	1.8		6.59
			Zolpidem carboxylic acid	FELZONDEFBLTSP-UHFFFAOYSA-N	CC1=CN2C(=NC(=C2CC(=O)N(C)C)C3=CC=C(C=C3)C(=O)O)C=C1	109461-65-6	Sigma Aldrich	C19H19N3O3	337.143	1.7	4.47	3.95
			Bromazepam	VMIYHDSEFNYJSL-UHFFFAOYSA-N	C1C(=O)NC2=C(C=C(C=C2)Br)C(=N1)C3=CC=CC=N3	1812-30-2	Sigma Aldrich	C14H10BrN3O	315.001	1.7		6.65
			O,O-dimethyldithiophosphate	CZGGKXNYNPJFAX-UHFFFAOYSA-N	COP(=S)(OC)S	756-80-9	LGC	C2H7O2PS2	157.963	1.7		1.59
			Paraquat dichloride*	INFDPOAKFNIJBF-UHFFFAOYSA-N	C[N+]1=CC=C(C=C1)C2=CC=[N+](C=C2)C	4685-14-7	LGC	C12H14N2+2	186.116	1.7	10.87
			Acetamiprid	WCXDHFDTOYPNIE-UHFFFAOYSA-N	CC(=NC#N)N(C)CC1=CN=C(C=C1)Cl	160430-64-8	Sigma Aldrich	C10H11ClN4	222.067	1.4		5.73
			Nicotine	SNICXCGAKADSCV-JTQLQIEISA-N	CN1CCCC1C2=CN=CC=C2	54-11-5	Cerilliant Corp.	C10H14N2	162.116	1.2	2.13
			Mono-methyl phthalate - MMP	FNJSWIPFHMKRAT-UHFFFAOYSA-N	COC(=O)C1=CC=CC=C1C(=O)O	4376-18-5	CIL	C9H8O4	180.042	1.1	2.79	5.42
			3-hydroxybromazepam	URRUSNGCYBXNLO-UHFFFAOYSA-N	C1=CC=NC(=C1)C2=NC(C(=O)NC3=C2C=C(C=C3)Br)O	13132-73-5	Chiron	C14H10BrN3O2	330.996	1.1	1.19	5.7
			Codeine	OROGSEYTTFOCAN-DNJOTXNNSA-N	CN1CCC23C4C1CC5=C2C(=C(C=C5)OC)OC3C(C=C4)O	76-57-3	Cerilliant Corp.	C18H21NO3	299.152	1.1	3.02	3.12
			Malathion dicarboxylic acid	NIUNKPWHNGMQRE-UHFFFAOYSA-N	COP(=S)(OC)SC(CC(=O)O)C(=O)O	1190-28-9	LGC	C6H11O6PS2	273.973	1	2.22	6.23
			Chlormequat chloride*	JUZXDNPBRPUIOR-UHFFFAOYSA-N	C[N+](C)(C)CCCl	7003-89-6	Sigma Aldrich	C5H13ClN+	122.074	0.9	3.65
			Morphine	BQJCRHHNABKAKU-KBQPJGBKSA-N	CN1CCC23C4C1CC5=C2C(=C(C=C5)O)OC3C(C=C4)O	57-27-2	Cerilliant Corp.	C17H19NO3	285.136	0.8	5.23	2.09
			Acetaminophen	RZVAJINKPMORJF-UHFFFAOYSA-N	CC(=O)NC1=CC=C(C=C1)O	103-90-2	Sigma Aldrich	C8H9NO2	151.063	0.5	8.13	2.84
			2-diethylamino-6-methyl-4-pyrimidinol	NQCPECCCWDWTJJ-UHFFFAOYSA-N	CCN(CC)C1=NC(=CC(=O)N1)C	42487-72-9	LGC	C9H15N3O	181.122	0.4	0.94	2.8
			Caffeine	RYYVLZVUVIJVGH-UHFFFAOYSA-N	CN1C=NC2=C1C(=O)N(C(=O)N2C)C	58-08-2	Sigma Aldrich	C8H10N4O2	194.08	-0.1		3.58
			5-fluorouracil	GHASVSINZRGABV-UHFFFAOYSA-N	C1=C(C(=O)NC(=O)N1)F	51-21-8	Sigma Aldrich	C4H3FN2O2	130.018	-0.9	1.3
			Ciprofloxacin	MYSWGUAQZAJSOK-UHFFFAOYSA-N	C1CC1N2C=C(C(=O)C3=CC(=C(C=C32)N4CCNCC4)F)C(=O)O	85721-33-1	Sigma Aldrich	C17H18FN3O3	331.133	-1.1	4.74	4.01
			Methotrexate hydrate*	FBOZXECLQNJBKD-ZDUSSCGKSA-N	CN(CC1=CN=C2C(=N1)C(=NC(=N2)N)N)C3=CC=C(C=C3)C(=O)NC(CCC(=O)O)C(=O)O	59-05-2	TOCRIS Bioscience	C20H22N8O5	454.171	-1.8	8.41	3.46
			Amoxicillin trihydrate*	LSQZJLSUYDQPKJ-NJBDSQKTSA-N	CC1(C(N2C(S1)C(C2=O)NC(=O)C(C3=CC=C(C=C3)O)N)C(=O)O)C	26787-78-0	Santa Cruz Biotechnology	C16H19N3O5S	365.105	-2	8.3	4
			Glyphosate	XDDAORKBJWWYJS-UHFFFAOYSA-N	C(C(=O)O)NCP(=O)(O)O	1071-83-6	Sigma Aldrich	C3H8NO5P	169.014	-4.6
			AMPA - (aminomethyl)phosphonic acid	MGRVRXRGTBOSHW-UHFFFAOYSA-N	C(N)P(=O)(O)O	1066-51-9	Sigma Aldrich	CH6NO3P	111.009	-4.7
			Bleomycin A2 sulfate*	OYVAGSVQBOHSSS-WXFSZRTFSA-O	CC1=C(N=C(N=C1N)C(CC(=O)N)NCC(C(=O)N)N)C(=O)NC(C(C2=CN=CN2)OC3C(C(C(C(O3)CO)O)O)OC4C(C(C(C(O4)CO)O)OC(=O)N)O)C(=O)NC(C)C(C(C)C(=O)NC(C(C)O)C(=O)NCCC5=NC(=CS5)C6=NC(=CS6)C(=O)NCCC[S+](C)C)O	11056-06-7	Santa Cruz Biotechnology	C55H84N17O21S3+	1414.52	-7.5	12.84
	Isotopically labeled internal standards	Elution	Carbamazepine-d10				Sigma Aldrich					8.04
			Benzyl paraben-d4				CDN Isotopes					11.63
			Bisphenol S-13C12				CanSyn Chem. Corp.					6.05
			Diclofenac-13C6				Sigma Aldrich					13.89
			MEHP-13C4				CIL					16.38
		Wash	L-Arginine-13C6				Sigma Aldrich				11.23
			L-Phenyl-13C6-alanine				Sigma Aldrich				6.73
			L-Serine-13C3,15N				Sigma Aldrich				9.49
			L-Threonine-13C4				Sigma Aldrich				8.88
			L-Tyrosine-(phenyl-13C6)				Sigma Aldrich				7.6
	*	Descriptors are provided for the base compound.
		Compounds that were not detected (false negatives).

## Sheet: A2-System control
A2	Table of system control reference standards with their theoretical mass, experimental mass, and RT
		Reference standard	Theoretical mass [M+H]+ / [M-H]- (Da)	Experimental mass [M+H]+ / [M-H]- (Da)	RT (min)
	RP (ESI+)	2-diethylamino-6-methyl-4-pyrimidinol	182.129	182.129	2.8038
		MDMA	194.118	194.118	3.8156
		7-aminoclonazepam	286.075	286.074	4.128
		Acetamiprid	223.075	223.075	5.733
		Erythromycin	734.469	734.469	7.1136
		Carbamazepine	237.103	237.102	8.0465
		Meloxicam	352.043	352.042	11.0782
		Benzophenone	183.081	183.08	13.1989
		Oxybenzone	229.086	229.086	15.0732
		TDCPP	428.892	428.891	16.394
		4-methylbenzylidene camphor	255.175	255.174	20.3025
		Tonalide	259.206	259.206	22.0336
	RP (ESI-)	O,O-dimethyldithiophosphate	156.955	156.955	1.5856
		Bisphenol S	249.022	249.023	6.0461
		Mono-ethyl phthalate MEP	193.05	193.051	6.5934
		Mono-iso-butyl phthalate MiBP	221.081	221.082	9.5679
		Mono-benzyl phthalate MBzP	255.066	255.066	10.2014
		2,4-dibromophenol	248.855	248.856	11.4101
		Cyclohexane-1,2-dicarboxylic acid, mono(7-hydroxy- 4-methyloctyl) ester - oxo-MINCH	311.186	311.187	12.3633
		Diclofenac	294.009	294.01	13.8851
		MEHP	277.144	277.145	16.3818
		Fipronil	434.931	434.931	16.5436
		Triclosan	286.943	286.944	17.8119
		Cyclohexane-1,2-dicarboxylic acid, mono-(4-methyl octyl) ester - MINCH	297.207	297.207	20.2932
	HILIC (ESI+)	Chlormequat	122.074	122.073	3.65
		Codeine	300.16	300.159	3.02
		Morphine	286.144	286.144	5.23
		Nicotine	163.124	163.123	2.13
	HILIC (ESI-)	5-fluorouracil	129.01	129.011	1.3
		Malathion dicarboxylic acid	272.966	272.966	2.22
		O, O-dimethyldithiophosphate	156.955	156.955	2.02
		Zolpidem carboxylic acid	336.135	336.136	4.47

## Sheet: A3-Validation results
A3	Table of validation results: Mass accuracy, RT variability, R2, LOD, % CV, and % Bias
		Reference standard	Mass error (ppm)	RT error (min)	R2	LOD (µg/L)	% CV (c=100 µg/L, n=3)	% Bias (c=100 µg/L, n=3)
	RP (ESI+)	2-diethylamino-6-methyl-4-pyrimidinol	-3.05887	-0.01	0.989	1	9	0.927089
		MDMA	-2.7509	0.02	0.999	1	2.6	14.7552
		7-aminoclonazepam	-1.16997	0.01	0.994	1	5.7	7.04204
		Acetamiprid	-1.92357	0.01	1	1	3.2	-4.3316
		Erythromycin	-0.54325	-0.01	0.984	1	14	-22.5931
		Carbamazepine	-2.14253	0.01	0.994	1	2.8	-29.2918
		Meloxicam	-1.06024	-0.01	0.996	1	18	14.1161
		Benzophenone	-2.94918	0.02	0.99	/*	17	1.6746
		Oxybenzone	-2.35719	0.02	0.945	/*	6.8	-18.365
		TDCPP	-1.1588	0.02	0.992	1	8.8	0.794017
		4-methylbenzylidene camphor	-2.19457	-0.01	0.946	1	1.9	-1.69838
		Tonalide	-2.19902	0.01	0.951	1	1.3	-14.2899
	RP (ESI-)	O,O-dimethyldithiophosphate	3.67106	0.01	0.961	1	2.7	3.16741
		Bisphenol S	2.51182	-0.02	0.985	1	0.6	-1.00719
		Mono-ethyl phthalate MEP	3.08832	0.01	0.994	/*	1	-4.72957
		Mono-iso-butyl phthalate MiBP	2.33443	0.01	0.95	/*	18	-14.5651
		Mono-benzyl phthalate MBzP	2.33704	-0.01	0.972	/*	8.8	-1.72916
		2,4-dibromophenol	2.43113	0.02	0.932	5	16	-20.506
		Cyclohexane-1,2-dicarboxylic acid, mono(7-hydroxy- 4-methyloctyl) ester - oxo-MINCH	2.12092	-0.01	0.911	/*	18	-27.0028
		Diclofenac	2.62237	0.01	0.999	1	1.4	0.0457433
		MEHP	2.25803	0.02	0.999	/*	15	-2.70533
		Fipronil	1.1926	-0.02	0.906	1	3.9	-32.4697
		Triclosan	2.44299	0.01	0.986	5	3.1	-25.0303
		Cyclohexane-1,2-dicarboxylic acid, mono-(4-methyl octyl) ester - MINCH	2.10291	0.01	0.99	1	12	-34.7854
	HILIC (ESI+)	Chlormequat	-3.70268	-0.04	0.997	5	4.3	0.717043
		Codeine	-1.56093	0.07	0.998	25	5.6	-0.04316
		Morphine	-1.81192	0.03	0.999	5	2.4	-4.55172
		Nicotine	-2.59313	-0.03	0.969	5	4.7	1.27492
	HILIC (ESI-)	5-fluorouracil	4.41439	-0.02	0.818	50	9.6	-27.9548
		Malathion dicarboxylic acid	2.40906	0.05	0.918	50	7.5	33.2458
		O, O-dimethyldithiophosphate	3.28878	0.02	0.976	5	13	-2.49254
		Zolpidem carboxylic acid	2.62847	-0.02	0.977	50	12	29.4779
	CV: coefficient of variation; LOD: limit of detection; R2: coefficient of determination; RT: retention time
	*LOD could not be determined due to the presence of the compound in the pooled urine matrix.

## Sheet: A4-Identified BoEs
A4	Table of BoEs and their level of identification (BoEs annotated with suspect screening are bolded)
	BoE	InchIkey	SMILES	XLogP3	Class	ID level	HILIC (RT (min))	RP (RT (min))
	Acetaminophen	RZVAJINKPMORJF-UHFFFAOYSA-N	CC(=O)NC1=CC=C(C=C1)O	0.5	Pharmaceuticals	1	8.13	2.84
	Zolpidem carboxylic acid	FELZONDEFBLTSP-UHFFFAOYSA-N	CC1=CN2C(=NC(=C2CC(=O)N(C)C)C3=CC=C(C=C3)C(=O)O)C=C1	1.7	Pharmaceuticals	1	4.47	3.95
	Ciprofloxacin	MYSWGUAQZAJSOK-UHFFFAOYSA-N	C1CC1N2C=C(C(=O)C3=CC(=C(C=C32)N4CCNCC4)F)C(=O)O	-1.1	Pharmaceuticals	1	4.74
	11-nor-9-carboxy-∆9-tetrahydrocannabinol	YOVRGSHRZRJTLZ-UHFFFAOYSA-N	CCCCCC1=CC(=C2C3C=C(CCC3C(OC2=C1)(C)C)C(=O)O)O	6.3	Illicit drugs	1		17.97
	Triclosan	XEFQLINVKFYRCS-UHFFFAOYSA-N	C1=CC(=C(C=C1Cl)O)OC2=C(C=C(C=C2)Cl)Cl	5	Phytosanitary	1		17.81
	Mono-2-ethylhexyl phthalate - MEHP	DJDSLBVSSOQSLW-UHFFFAOYSA-N	CCCCC(CC)COC(=O)C1=CC=CC=C1C(=O)O	4	Plasticizers	1		16.38
	Fipronil	ZOCSXAVNDGMNBV-UHFFFAOYSA-N	C1=C(C=C(C(=C1Cl)N2C(=C(C(=N2)C#N)S(=O)C(F)(F)F)N)Cl)C(F)(F)F	4.5	Phytosanitary	1		16.54
	3-phenoxybenzoic acid	NXTDJHZGHOFSQG-UHFFFAOYSA-N	C1=CC=C(C=C1)OC2=CC=CC(=C2)C(=O)O	3.9	Phytosanitary	1		11.4
	Mono-benzyl phthalate - MBzP	XIKIUQUXDNHBFR-UHFFFAOYSA-N	C1=CC=C(C=C1)COC(=O)C2=CC=CC=C2C(=O)O	3.3	Plasticizers	1		10.2
	Mono-(6-oxo-2-propylheptyl) phthalate - oxo-MIDP	NSGSMZPMFOBAFF-UHFFFAOYSA-N	CCCC(CCCC(=O)C)COC(=O)C1=CC=CC=C1C(=O)O	3.4	Plasticizers	1		12.44
	Cyclohexane-1,2-dicarboxylic acid, mono(7-hydroxy- 4-methyloctyl) ester - OH-MINCH	WPTRTTWYMWWUTQ-PFSRBDOWSA-N	CC(CCCOC(=O)C1CCCCC1C(=O)O)CCC(C)O	3.2	Plasticizers	1		11.8
	2,4-dihydroxybenzophenone	HUYKZYIAFUBPAQ-UHFFFAOYSA-N	C1=CC=C(C(=C1)C(=O)C2=CC=C(C=C2)O)O	3.2	Personal care products	1		10.58
	3,5,6-trichloro-2-pyridinol	WCYYAQFQZQEUEN-UHFFFAOYSA-N	C1=C(C(=O)NC(=C1Cl)Cl)Cl	3.2	Phytosanitary	1		9.7
	Cyclohexane-1,2-dicarboxylic acid,mono-(7-carboxy- 4-methylheptyl) ester - cx-MINCH	HGYNPCSGHWFMTB-KFTPUPIBSA-N	CC(CCCC(=O)O)CCCOC(=O)C1CCCCC1C(=O)O	3.1	Plasticizers	1		11.35
	Mono-n-butyl phthalate - MnBP	YZBOVSFWWNVKRJ-UHFFFAOYSA-N	CCCCOC(=O)C1=CC=CC=C1C(=O)O	3.1	Plasticizers	1		9.72
	Mono-(4-methyl-7-carboxyheptyl) phthalate - cx-MINP	IGGGGTKTEAEHSG-UHFFFAOYSA-N	CC(CCCC(=O)O)CCCOC(=O)C1=CC=CC=C1C(=O)O	3.2	Plasticizers	1		9.96
	Mono-(4-methyl-7-hydroxyoctyl) phthalate - OH-MINP	RWCHSWLUPRJYEX-UHFFFAOYSA-N	CC(CCCOC(=O)C1=CC=CC=C1C(=O)O)CCC(C)O	3.9	Plasticizers	1		10.35
	Mono(2-ethyl-5-carboxypentyl) phthalate - cx-MEPP	XFGRNAPKLGXDGF-UHFFFAOYSA-N	CCC(CCCC(=O)O)COC(=O)C1=CC=CC=C1C(=O)O	2.7	Plasticizers	1		8.91
	Mono-(4-methyl-7-oxooctyl) phthalate - oxo-MINP	UFUNVAIKYOYYBB-UHFFFAOYSA-N	CC(CCCOC(=O)C1=CC=CC=C1C(=O)O)CCC(=O)C	2.8	Plasticizers	1		10.76
	Mono-iso-butyl phthalate - MiBP	RZJSUWQGFCHNFS-UHFFFAOYSA-N	CC(C)COC(=O)C1=CC=CC=C1C(=O)O	2.5	Plasticizers	1		9.57
	Mono(2-ethyl-5-hydroxy-hexyl) phthalate - OH-MEHP	RYPQSGURZSTFSX-UHFFFAOYSA-N	CCC(CCC(C)O)COC(=O)C1=CC=CC=C1C(=O)O	2.5	Plasticizers	1		9.32
	Mono(2-ethyl-5-oxo-hexyl) phthalate - oxo-MEHP	HCWNFKHKKHNSSL-UHFFFAOYSA-N	CCC(CCC(=O)C)COC(=O)C1=CC=CC=C1C(=O)O	2	Plasticizers	1		9.62
	Methyl paraben	LXCFILQKKLGQFO-UHFFFAOYSA-N	COC(=O)C1=CC=C(C=C1)O	2	Personal care products	1		6.12
	4-nitrophenol	BTJIUGUIPKRLHP-UHFFFAOYSA-N	C1=CC(=CC=C1[N+](=O)[O-])O	1.9	Phytosanitary	1		6.48
	Mono-ethyl phthalate -MEP	YWWHKOHZGJFMIE-UHFFFAOYSA-N	CCOC(=O)C1=CC=CC=C1C(=O)O	1.8	Plasticizers	1		6.59
	Oxybenzone	DXGLGDHPHMLXJC-UHFFFAOYSA-N	COC1=CC(=C(C=C1)C(=O)C2=CC=CC=C2)O	3.6	Personal care products	1		15.07
	Azithromycin	MQTOSJVFKKJCRP-BICOPXKESA-N	CCC1C(C(C(N(CC(CC(C(C(C(C(C(=O)O1)C)OC2CC(C(C(O2)C)O)(C)OC)C)OC3C(C(CC(O3)C)N(C)C)O)(C)O)C)C)C)O)(C)O	4	Pharmaceticals	1		4.98
	Bromazepam	VMIYHDSEFNYJSL-UHFFFAOYSA-N	C1C(=O)NC2=C(C=C(C=C2)Br)C(=N1)C3=CC=CC=N3	1.7	Pharmaceticals	1		6.65
	3-hydroxybromazepam	URRUSNGCYBXNLO-UHFFFAOYSA-N	C1=CC=NC(=C1)C2=NC(C(=O)NC3=C2C=C(C=C3)Br)O	1.1	Pharmaceticals	1		5.7
	Caffeine	RYYVLZVUVIJVGH-UHFFFAOYSA-N	CN1C=NC2=C1C(=O)N(C(=O)N2C)C	-0.1	Licit drugs	1		3.58
	Nicotine	SNICXCGAKADSCV-JTQLQIEISA-N	CN1CCC[C@H]1C2=CN=CC=C2	1.2	Licit drugs	1	2.13
	Amoxicillin	LSQZJLSUYDQPKJ-NJBDSQKTSA-N	CC1([C@@H](N2[C@H](S1)[C@@H](C2=O)NC(=O)[C@@H](C3=CC=C(C=C3)O)N)C(=O)O)C	-2	Pharmaceuticals	1	8.3	4
	Metformin	XZWYZXLIPXDOLR-UHFFFAOYSA-N	CN(C)C(=N)N=C(N)N	-1.3	Pharmaceuticals	2	5.27
	Nornicotine	MYKUKUCHPMASKF-UHFFFAOYSA-N	C1CC(NC1)C2=CN=CC=C2	0.2	Licit drugs	2	5.52
	Ectoine	WQXNXVUDBPYKBA-YFKPBYRVSA-N	CC1=NCC[C@H](N1)C(=O)O	-0.8	Other	2	8.39
	Acetaminophen mercapturate	DVPRQNKJGQEICH-JTQLQIEISA-N	CC(=O)NC1=CC(=C(C=C1)O)SC[C@@H](C(=O)O)NC(=O)C	0.2	Pharmaceuticals	2	6.02
	Ondansetron	FELGMEQIXOGIFQ-UHFFFAOYSA-N	CC1=NC=CN1CC2CCC3=C(C2=O)C4=CC=CC=C4N3C	2.3	Pharmaceuticals	2	1.63	5.18
	Metoclopramide	TTWJBBZEZQICBI-UHFFFAOYSA-N	CCN(CC)CCNC(=O)C1=CC(=C(C=C1OC)N)Cl	2.6	Pharmaceuticals	2	3.08	4.3
	4-acetamidoantipyrine	OIAGWXKSCXPNNZ-UHFFFAOYSA-N	CC1=C(C(=O)N(N1C)C2=CC=CC=C2)NC(=O)C	0	Pharmaceuticals	2	1.33	3.69
	Melamine	JDSHMPZPIAZGSV-UHFFFAOYSA-N	C1(=NC(=NC(=N1)N)N)N	-1.4	Other	2	4.42
	Acamprosate	AFCGFAGUEYAMAO-UHFFFAOYSA-N	CC(=O)NCCCS(=O)(=O)O	-1.2	Pharmaceuticals	2	5.84
	Enalaprilat	LZFZMUMEGBBDTC-QEJZJMRPSA-N	C[C@@H](C(=O)N1CCC[C@H]1C(=O)O)N[C@@H](CCC2=CC=CC=C2)C(=O)O	-0.7	Pharmaceuticals	2		4.12
	Acetaminophen glucuronide	IPROLSVTVHAQLE-BYNIDDHOSA-N	CC(=O)NC1=CC=C(C=C1)O[C@H]2[C@@H]([C@H]([C@@H]([C@H](O2)C(=O)O)O)O)O	-0.8	Pharmaceuticals	2	7.87	2.01
	Cefazolin	MLYYVTUWGNIJIB-BXKDBHETSA-N	CC1=NN=C(S1)SCC2=C(N3[C@@H]([C@@H](C3=O)NC(=O)CN4C=NN=N4)SC2)C(=O)O	-0.4	Pharmaceuticals	2	5.63
	Acetaminophen cysteine	ZOZXXYPCOKGXOE-JTQLQIEISA-N	CC(=O)NC1=CC=C(C=C1)SC[C@@H](C(=O)O)N	-1.7	Pharmaceuticals	2	7.93
	Phenyl sulphate	CTYRPMDGLDAWRQ-UHFFFAOYSA-N	C1=CC=C(C=C1)OS(=O)(=O)O	0.7	Other	2	1.91
	Phenylglucuronide	WVHAUDNUGBNUDZ-SDQGTYQYSA-N	C1=CC=C(C=C1)OC2[C@@H]([C@H]([C@@H]([C@H](O2)C(=O)O)O)O)O	0	Other	2	6.92
	Ibuprofen (oxidation, glucuronidation)	OKHVUPTXKXAPSV-MPXUEYFUSA-N	CC(CC1=CC=C(C=C1)C(C)C(=O)O[C@H]2[C@@H]([C@H]([C@@H]([C@H](O2)C(=O)O)O)O)O)CO	0.8	Pharmaceuticals	2	6.48
	4-methyl-2-nitrophenol	SYDNSSSQVSOXTN-UHFFFAOYSA-N	CC1=CC(=C(C=C1)O)[N+](=O)[O-]	2.4	Other	2	5.85
	Fluazifop	YUVKUEAFAVKILW-UHFFFAOYSA-N	CC(C(=O)O)OC1=CC=C(C=C1)OC2=NC=C(C=C2)C(F)(F)F	2.9	Phytosanitary	2		12.43
	Pregabalin	AYXYPKUFHZROOJ-ZETCQYMHSA-N	CC(C)CC(CC(=O)O)CN	-1.6	Pharmaceticals	2		3.13
	Ephedrine	KWGRBVOPPLSCSI-WPRPVWTQSA-N	CC(C(C1=CC=CC=C1)O)NC	0.9	Pharmaceticals	2		3.04
	4-aminoantipyrine	RLFWWDJHLFCNIJ-UHFFFAOYSA-N	CC1=C(C(=O)N(N1C)C2=CC=CC=C2)N	0.1	Pharmaceticals	2		2.85
	Atorvastatin	XUKUURHRXDUEBC-KAYWLYCHSA-N	CC(C)C1=C(C(=C(N1CCC(CC(CC(=O)O)O)O)C2=CC=C(C=C2)F)C3=CC=CC=C3)C(=O)NC4=CC=CC=C4	5	Pharmaceticals	2		13.97
	Oxazepam	ADIMAYPTOBDMTL-UHFFFAOYSA-N	C1=CC=C(C=C1)C2=NC(C(=O)NC3=C2C=C(C=C3)Cl)O	2.2	Pharmaceticals	2		8.54
	Metronidazole	VAOCPAMSLUNLGC-UHFFFAOYSA-N	CC1=NC=C(N1CCO)[N+](=O)[O-]	0	Pharmaceticals	2		2.86
	1-propanaminium	QGCUAFIULMNFPJ-UHFFFAOYSA-N	CCCCCCCCCCCCCC(=O)NCCC[N+](C)(C)CC(=O)[O-]	6.4	Personal care products	2		13.44
	Enalapril	GBXSMTUPTTWBMN-XIRDDKMYSA-N	CCOC(=O)C(CCC1=CC=CC=C1)NC(C)C(=O)N2CCCC2C(=O)O	-0.1	Pharmaceticals	2	7.73	6.27
	Quetiapine	URKOMYMAXPYINW-UHFFFAOYSA-N	C1CN(CCN1CCOCCO)C2=NC3=CC=CC=C3SC4=CC=CC=C42	2.1	Pharmaceticals	2		6.17
	Clindamycin sulfoxide	XSLGFIQRVCXUEU-UHFFFAOYSA-N	CCCC1CC(N(C1)C)C(=O)NC(C2C(C(C(C(O2)S(=O)C)O)O)O)C(C)Cl	1.1	Pharmaceticals	2		4.33
	Losartan	PSIFNNKUMBGKDQ-UHFFFAOYSA-N	CCCCC1=NC(=C(N1CC2=CC=C(C=C2)C3=CC=CC=C3C4=NNN=N4)CO)Cl	4.3	Pharmaceticals	2		9.04
	Lauramidopropyl betaine	MRUAUOIMASANKQ-UHFFFAOYSA-N	CCCCCCCCCCCC(=O)NCCC[N+](C)(C)CC(=O)[O-]	5.4	Personal care products	2		10.62
	Tramadol N-oxide	HBXKSXMNNGHBEA-ZBFHGGJFSA-N	C[N+](C)(CC1CCCCC1(C2=CC(=CC=C2)OC)O)[O-]	2.1	Pharmaceticals	2		4.91
	Naproxen	CMWTZPSULFXXJA-VIFPVBQESA-N	CC(C1=CC2=C(C=C1)C=C(C=C2)OC)C(=O)O	3.3	Pharmaceticals	2		10.69
	Clindamycin	KDLRVYVGXIQJDK-AWPVFWJPSA-N	CCCC1CC(N(C1)C)C(=O)NC(C2C(C(C(C(O2)SC)O)O)O)C(C)Cl	2.2	Pharmaceticals	2		5.4
	N-demethylclindamycin	HDBHHHCDEYATPY-MHXMMLMNSA-N	CCCC1CC(NC1)C(=O)NC(C2C(C(C(C(O2)SC)O)O)O)C(C)Cl	1.7	Pharmaceticals	2		5.53
	Trazodone	PHLBKPHSAVXXEF-UHFFFAOYSA-N	C1CN(CCN1CCCN2C(=O)N3C=CC=CC3=N2)C4=CC(=CC=C4)Cl	2.8	Pharmaceticals	2		5.87
	Perindopril	IPVQLZZIHOAWMC-QXKUPLGCSA-N	CCCC(C(=O)OCC)NC(C)C(=O)N1C2CCCCC2CC1C(=O)O	0.9	Pharmaceticals	2		6.44
	Levocetirizine	ZKLPARSLTMPFCP-OAQYLSRUSA-N	C1CN(CCN1CCOCC(=O)O)C(C2=CC=CC=C2)C3=CC=C(C=C3)Cl	1.7	Pharmaceticals	2		8.43
	4-formylaminoantipyrine	WSJBSKRPKADYRQ-UHFFFAOYSA-N	CC1=C(C(=O)N(N1C)C2=CC=CC=C2)NC=O	0	Pharmaceticals	2		3.7
	Icaridin	QLHULAHOXSSASE-UHFFFAOYSA-N	CCC(C)OC(=O)N1CCCCC1CCO	2	Phytosanitary	2		7.09
	Norfentanyl	PMCBDBWCQQBSRJ-UHFFFAOYSA-N	CCC(=O)N(C1CCNCC1)C2=CC=CC=C2	1.6	Pharmaceticals	2		3.97
	Norlidocaine	WRMRXPASUROZGT-UHFFFAOYSA-N	CCNCC(=O)NC1=C(C=CC=C1C)C	1.3	Pharmaceticals	2		3.63
	Lidocaine-N-oxide	YDVXPJXUHRROBA-UHFFFAOYSA-N	CC[N+](CC)(CC(=O)NC1=C(C=CC=C1C)C)[O-]	2.6	Pharmaceticals	2		4.8
	Indapamide	NDDAHWYSQHTHNT-UHFFFAOYSA-N	CC1CC2=CC=CC=C2N1NC(=O)C3=CC(=C(C=C3)Cl)S(=O)(=O)N	2.9	Pharmaceticals	2		8.67
	Pantoprazole	IQPSEEYGBUAQFF-UHFFFAOYSA-N	COC1=C(C(=NC=C1)CS(=O)C2=NC3=C(N2)C=C(C=C3)OC(F)F)OC	2.4	Pharmaceticals	2		4.26
	Hydrochlorothiazide	JZUFKLXOESDKRF-UHFFFAOYSA-N	C1NC2=CC(=C(C=C2S(=O)(=O)N1)S(=O)(=O)N)Cl	-0.1	Pharmaceticals	2		3.77
	Nitrazepam	KJONHKAYOJNZEC-UHFFFAOYSA-N	C1C(=O)NC2=C(C=C(C=C2)[N+](=O)[O-])C(=N1)C3=CC=CC=C3	2.2	Pharmaceticals	2		8.37
	2-(4-(diethylamino)-2-hydroxybenzoyl)benzoic acid	FQNKTJPBXAZUGC-UHFFFAOYSA-N	CCN(CC)C1=CC(=C(C=C1)C(=O)C2=CC=CC=C2C(=O)O)O	3.8	Personal care products	2		13.01
	Acetylsulfamethoxazole	GXPIUNZCALHVBA-UHFFFAOYSA-N	CC1=CC(=NO1)NS(=O)(=O)C2=CC=C(C=C2)NC(=O)C	0.7	Pharmaceticals	2		6.08
	Doxycycline	SGKRLCUYIXIAHR-AKNGSSGZSA-N	CC1C2C(C3C(C(=O)C(=C(C3(C(=O)C2=C(C4=C1C=CC=C4O)O)O)O)C(=O)N)N(C)C)O	-0.7	Pharmaceticals	2		4.25
	4-chlorophenoxyacetic acid	SODPIMGUZLOIPE-UHFFFAOYSA-N	C1=CC(=CC=C1OCC(=O)O)Cl	2.2	Phytosanitary	2		7.88
	Decaethylene glycol	DTPCFIHYWYONMD-UHFFFAOYSA-N	C(COCCOCCOCCOCCOCCOCCOCCOCCOCCO)O	-2.5	Other	3	1.72
	Cotinine glucuronide	XWZCZWKUGIQPJD-UHFFFAOYSA-N	CN1C(CCC1=O)C2=C[N+](=CC=C2)C3C(C(C(C(O3)C(=O)[O-])O)O)O	-1	Licit drugs	3	10.13
	Morphine	BQJCRHHNABKAKU-KBQPJGBKSA-N	CN1CC[C@]23[C@@H]4[C@H]1CC5=C2C(=C(C=C5)O)O[C@H]3[C@H](C=C4)O	0.8	Pharmaceuticals	3	5.16
	Bisoprolol	VHYCDWMUTMEGQY-UHFFFAOYSA-N	CC(C)NCC(COC1=CC=C(C=C1)COCCOC(C)C)O	1.9	Pharmaceuticals	3	2.43	5.62
	Hydroxycotinine	XOKCJXZZNAUIQN-DTWKUNHWSA-N	CN1[C@@H](C[C@H](C1=O)O)C2=CN=CC=C2	-0.9	Licit drugs	3	1.58
	Cathine	DLNKOYKMWOXYQA-IONNQARKSA-N	C[C@@H]([C@H](C1=CC=CC=C1)O)N	0.8	Illicit drugs	3	5.07
	Penicillamine disulfide	POYPKGFSZHXASD-UHFFFAOYSA-N	CC(C)(C(C(=O)O)N)SSC(C)(C)C(C(=O)O)N	-5	Pharmaceuticals	3	11.35
	O-desmethylvenlafaxine glucuronide	VNRFTNKWISCOMJ-KUIQUDTGSA-N	C1CCC(CC1)(C(CN)C2=CC=C(C=C2)O[C@H]3[C@@H]([C@H]([C@@H]([C@H](O3)C(=O)O)O)O)O)O	-1.7	Pharmaceuticals	3	8.49
	6-aminopenicillanic acid	NGHVIOIJCVXTGV-ALEPSDHESA-N	CC1([C@@H](N2[C@H](S1)[C@@H](C2=O)N)C(=O)O)C	-2.1	Pharmaceuticals	3	9.27
	3-hydroxycotinine glucuronide	WALNNKZUGHYSCT-UHFFFAOYSA-N	CN1C(CC(C1=O)OC2C(C(C(C(O2)C(=O)O)O)O)O)C3=CN=CC=C3	-1.7	Licit drugs	3	9.06
	Oxazepam glucuronide	FIKQKGFUBZQEBL-IFBJMGMISA-N	C1=CC=C(C=C1)C2=NC(C(=O)NC3=C2C=C(C=C3)Cl)OC4C(C(C(C(O4)C(=O)O)O)O)O	1.1	Pharmaceticals	3		6.44
	Temazepam glucuronide	KFYGTOURBGCWNQ-RYQNVSPKSA-N	CN1C2=C(C=C(C=C2)Cl)C(=NC(C1=O)OC3C(C(C(C(O3)C(=O)O)O)O)O)C4=CC=CC=C4	1.3	Pharmaceticals	3		7.26
	Dexpanthenol	SNPLKNRPJHDVJA-ZETCQYMHSA-N	CC(C)(CO)C(C(=O)NCCCO)O	-0.9	Pharmaceticals	3		2.466
	7-aminonitrazepam	OYOUQHVDCKOOAL-UHFFFAOYSA-N	C1C(=O)NC2=C(C=C(C=C2)N)C(=N1)C3=CC=CC=C3	1	Pharmaceticals	3		2.88
	Nordazepam	AKPLHCDWDRPJGD-UHFFFAOYSA-N	C1C(=O)NC2=C(C=C(C=C2)Cl)C(=N1)C3=CC=CC=C3	2.9	Pharmaceticals	3		8.88
	Methylprednisolone	VHRSUDSXCMQTMA-PJHHCJLFSA-N	CC1CC2C3CCC(C3(CC(C2C4(C1=CC(=O)C=C4)C)O)C)(C(=O)CO)O	1.9	Pharmaceticals	3		7.39
	1-naphthol	KJCVRFUGPWSIIH-UHFFFAOYSA-N	C1=CC=C2C(=C1)C=CC=C2O	2.8	Other	3		7.01
	3-hydroxycarbofuran	RHSUJRQZTQNSLL-UHFFFAOYSA-N	CC1(C(C2=C(O1)C(=CC=C2)OC(=O)NC)O)C	1.2	Phytosanitary	3		8.07
	1-naphthyl glucuronide	KEQWBZWOGRCILF-JHZZJYKESA-N	C1=CC=C2C(=C1)C=CC=C2O[C@H]3[C@@H]([C@H]([C@@H]([C@H](O3)C(=O)O)O)O)O	1.3	Other	3		5.8
	Carboxyibuprofen	DIVLBIVDYADZPL-UHFFFAOYSA-N	CC(CC1=CC=C(C=C1)C(C)C(=O)O)C(=O)O	2.2	Pharmaceticals	3		7.23
	Propofol glucuronide	JZSJIASBMOIIKI-RUKPJNHUSA-N	CC(C)C1=C(C(=CC=C1)C(C)C)O[C@H]2[C@@H]([C@H]([C@@H]([C@H](O2)C(=O)O)O)O)O	2.3	Pharmaceticals	3		8.55
	Mycophenolic acid	HPNSFSBZBAHARI-RUDMXATFSA-N	CC1=C2COC(=O)C2=C(C(=C1OC)C/C=C(\C)/CCC(=O)O)O	3.2	Pharmaceticals	3		10.12
	Propylparaben	QELSKZZBTMNZEB-UHFFFAOYSA-N	CCCOC(=O)C1=CC=C(C=C1)O	3	Personal care products	3		9.51
	Metolachlor TP NOA 413173	WOXWIWNBIJDJHI-JTQLQIEISA-N	CCC1=CC=CC(=C1N([C@@H](C)C(=O)O)C(=O)CS(=O)(=O)O)C	1.4	Phytosanitary	3		4.38

## Sheet: A5-Case vs control
A5	Table of discriminatory BoEs between HC and OM group, calculated using normalized intensity. Each compound is related to Mann-Whitney p-value, with group mean, standard deviation, median, and detection frequency.
	Compound	MW	HC (n=25)				OM (n=25)
		p-value	Mean	SD	Median	DF (%)	Mean	SD	Median	DF (%)
	Mono(2-ethyl-5-carboxypentyl) phthalate (cx-MEPP)	0.0005	22	18	19	96	111	234	47	100
	Mono-ethyl phthalate (MEP)	0.0238	44	69	15	96	208	395	31	96
	Metolachlor TP NOA 413173	0.0356	3.4	6.9	1.2	64	19	50	4.1	72
	Mono-(4-methyl-7-hydroxyoctyl) phthalate (OH-MINP)	0.0052	10	6.9	8.3	100	5.7	5.2	4.9	80
	2-(4-(diethylamino)-2-hydroxybenzoyl)benzoic acid	0.0025	3.5	11	0	44	0.01	0.05	0	8
	Benzophenone-1 (BP-1)	0.0035	0.07	0.33	0	4	0.82	1.7	0	44
	4-methyl-2-nitrophenol	0.0379	237	378	103	92	1030	1899	198	96
	4-nitrophenol (4-NP)	0.0117	0.2	1	0	4	2.4	4.7	0	32
	DF: detection frequency; HC: healthy controls; MW: Mann-Whitney; OM: ovarian malignancies; SD: standard deviation

## Sheet: A6-Group differences
A6	Table of discriminatory BoEs between each group, calculated using normalized intensity. Each compound is related to Kruskal-Wallis and Mann-Whitney p-value, with group mean, standard deviation, and median.
	Compound	KW	MW (HC vs BOT)	MW (HC vs OC)	MW (BOT vs OC)	HC (n=25)			BOT (n=10)			OC (n=15)
		p-value	p-value	p-value	p-value	Mean	SD	Median	Mean	SD	Median	Mean	SD	Median
	Mono(2-ethyl-5-carboxypentyl) phthalate (cx-MEPP)	0.0001	0.2703	0.0001	0.0029	22	18	19	30	19	26	166	293	54
	Mono-ethyl phthalate (MEP)	0.0754	0.1081	0.0433	0.7234	44	69	15	239	464	54	188	357	27
	Metolachlor TP NOA 413173	0.1076	0.1175	0.0689	0.933	3.4	6.9	1.2	6.8	8.1	4.6	27	64	4.1
	Mono-(4-methyl-7-hydroxyoctyl) phthalate (OH-MINP)	0.0132	0.1826	0.0028	0.5588	10	6.9	8.3	7.2	7.1	7.8	4.8	3.6	3.9
	2-(4-(diethylamino)-2-hydroxybenzoyl)benzoic acid	0.0099	0.0497	0.0108	0.7683	3.5	11	0	0.02	0.06	0	0.01	0.04	0
	Benzophenone-1 (BP-1)	0.0065	0.002	0.0061	0.8546	0.07	0.33	0	1.1	2.4	0.22	0.63	1.1	0
	4-methyl-2-nitrophenol	0.1	0.0427	0.1541	0.8065	237	378	103	1500	2581	247	718	1281	198
	4-nitrophenol (4-NP)	0.0386	0.0374	0.0134	0.8147	0.2	1	0	1.9	3.5	0	2.8	5.4	0
	BOT: borderline ovarian tumors; HC: healthy controls; MW: Mann-Whitney; OC: ovarian cancer; SD: standard deviation
